# Supplementary material for: Screening and Immune Efficacy Evaluation of Antigens with Protection Against Feline Calicivirus
Source: Vaccines (Basel). 2024 Oct 24;12(11):1205. doi: 10.3390/vaccines12111205 (PMC11598032; doi:10.3390/vaccines12111205)
Supplement: Supplementary file 1 [file vaccines-12-01205-s001.zip]

Archive with 1 entries (1 files):
- vaccines-3199021-supplementary.pdf
